# Supplementary material for: ﻿Three coralloid species of the genus Trechispora (Trechisporales, Basidiomycota) in China: two newly discovered taxa and one reported for the first time
Source: MycoKeys. 2023 Sep 7;99:153–70. doi: 10.3897/mycokeys.99.109375 (PMC10502705; doi:10.3897/mycokeys.99.109375)
Supplement: XML Treatment for Trechispora khokpasiensis [file mycokeys.99.109375-treatment1.xml]

<!DOCTYPE tp:taxon-treatment
  PUBLIC "-//TaxonX//DTD Taxonomic Treatment Publishing DTD v0 20100105//EN" "tax-treatment-NSO.dtd">
<tp:taxon-treatment xmlns:tp="http://www.plazi.org/taxpub"><tp:treatment-meta><kwd-group><label>Taxon classification</label><kwd>
                <named-content content-type="kingdom">Fungi</named-content>
              </kwd><kwd>
                <named-content content-type="order">Trechisporales</named-content>
              </kwd><kwd>
                <named-content content-type="family">Hydnodontaceae</named-content>
              </kwd></kwd-group><mixed-citation publication-type="journal"><person-group><name><surname>Deng</surname><given-names>Peng-Tao</given-names></name><name><surname>Yan</surname><given-names>Jun</given-names></name><name><surname>Liu</surname><given-names>Xiang-Fen</given-names></name><name><surname>He</surname><given-names>Zheng-Mi</given-names></name><name><surname>Lin</surname><given-names>Yuan</given-names></name><name><surname>Lu</surname><given-names>Ming-Xin</given-names></name><name><surname>Zhang</surname><given-names>Ping</given-names></name></person-group><article-title>﻿Three coralloid species of the genus <italic><tp:taxon-name><tp:taxon-name-part taxon-name-part-type="genus" reg="Trechispora">Trechispora</tp:taxon-name-part></tp:taxon-name></italic> (<tp:taxon-name><tp:taxon-name-part taxon-name-part-type="order">Trechisporales</tp:taxon-name-part></tp:taxon-name>, <tp:taxon-name><tp:taxon-name-part taxon-name-part-type="phylum">Basidiomycota</tp:taxon-name-part></tp:taxon-name>) in China: two newly discovered taxa and one reported for the first time</article-title><source>MycoKeys</source><day>07</day><month>09</month><year>2023</year><volume>99</volume><fpage>153</fpage><lpage>170</lpage><pub-id pub-id-type="doi">10.3897/mycokeys.99.109375</pub-id></mixed-citation></tp:treatment-meta><tp:nomenclature><label>﻿</label><tp:taxon-name>
              <object-id xmlns:xlink="http://www.w3.org/1999/xlink" content-type="arpha" xlink:type="simple">78E95334-3CBC-52E4-8ABC-2E7C6124D647</object-id>
              <tp:taxon-name-part taxon-name-part-type="genus" reg="Trechispora">Trechispora</tp:taxon-name-part>
              <tp:taxon-name-part taxon-name-part-type="species" reg="khokpasiensis">khokpasiensis</tp:taxon-name-part>
            </tp:taxon-name><tp:taxon-authority>Pinruan, Sommai &amp; Khamsuntorn</tp:taxon-authority><xref ref-type="fig" rid="F2">Figs 2</xref><xref ref-type="fig" rid="F3">, 3</xref><xref ref-type="fig" rid="F4">, 4</xref></tp:nomenclature><tp:treatment-sec sec-type="Basidiomata" id="SECID0E1LBI"><title>Basidiomata.</title><p>Clavarioid, scattered or fascicled, 25–30 mm tall, 15–36 mm broad, chalk white (1A1), slightly yellow (2A2) with age, apices white (1A1), yellowish white (3A4) when dry. Stipe single, short and flattened, 10–15 × 3–4 mm, white. Branches flattened or palmate, palmately branched from flattened stipe, dense, 4–7 mm wide, polychotomous below, dichotomous towards apices, internodes becoming gradually longer, branches 6–8 mm diam, divided 3–5 times, apices cristate or flattened, blunt, axils V-shaped. Flesh white to pale yellow, waxy. Taste and odor unrecorded.</p><fig id="F2" position="float" orientation="portrait"><object-id xmlns:xlink="http://www.w3.org/1999/xlink" content-type="doi" xlink:type="simple">10.3897/mycokeys.99.109375.figure2</object-id><object-id xmlns:xlink="http://www.w3.org/1999/xlink" content-type="arpha" xlink:type="simple">A91E6F76-1B0D-57A3-A4A8-A1ACD261FB0D</object-id><label>Figure 2.</label><caption><p>Basidiomata of <italic><tp:taxon-name><tp:taxon-name-part taxon-name-part-type="genus" reg="Trechispora">Trechispora</tp:taxon-name-part><tp:taxon-name-part taxon-name-part-type="species" reg="khokpasiensis">khokpasiensis</tp:taxon-name-part></tp:taxon-name></italic> (MHHNU7529). Scale bars: 1cm.</p></caption><graphic xmlns:xlink="http://www.w3.org/1999/xlink" xlink:href="mycokeys-99-153-g002.jpg" position="float" orientation="portrait" xlink:type="simple" id="oo_902748.jpg"><uri content-type="original_file" xlink:type="simple">https://binary.pensoft.net/fig/902748</uri></graphic></fig></tp:treatment-sec><tp:treatment-sec sec-type="Micromorphology" id="SECID0EXMBI"><title>Micromorphology.</title><p>Generative hyphae septate, clamped, interwoven, smooth, thin-walled, hyaline; tramal hyphae parallel arranged, 2–4 μm wide, smooth, thin-walled, hyaline. Subhymenial hyphae branched and wide, 3–8 μm; ampulliform septa present in the hyphae, 5−6 µm wide. Basidia: approximately 22–28 × 5.5–8 µm with four sterigmata 3–4.5 µm long, hyaline, subcylindrical to clavate, slight constriction, clamp connection in base. Cystidia absent. Basidiospores [40/4/3] 5–6 (–6.5) × 3–4 μm [Q = 1.33–1.72(1.83), Q<sub>m</sub> = 1.57 ± 0.16], ellipsoid, angular, finely verruculose or echinulate, hyaline, thin-walled, spines 0.5–1 μm long, apex slightly blunt; hilar appendage extremely small, obscured by spore ornamentation, inamyloid, contents usually uniguttulate.</p><fig id="F3" position="float" orientation="portrait"><object-id xmlns:xlink="http://www.w3.org/1999/xlink" content-type="doi" xlink:type="simple">10.3897/mycokeys.99.109375.figure3</object-id><object-id xmlns:xlink="http://www.w3.org/1999/xlink" content-type="arpha" xlink:type="simple">3CF189EA-9B86-50D3-9379-FCB0E5F3C7A5</object-id><label>Figure 3.</label><caption><p>Microscopic features of <italic><tp:taxon-name><tp:taxon-name-part taxon-name-part-type="genus" reg="Trechispora">Trechispora</tp:taxon-name-part><tp:taxon-name-part taxon-name-part-type="species" reg="khokpasiensis">khokpasiensis</tp:taxon-name-part></tp:taxon-name></italic> (MHHNU7529) <bold>a</bold> basidiospores <bold>b</bold> basidia.</p></caption><graphic xmlns:xlink="http://www.w3.org/1999/xlink" xlink:href="mycokeys-99-153-g003.jpg" position="float" orientation="portrait" xlink:type="simple" id="oo_902749.jpg"><uri content-type="original_file" xlink:type="simple">https://binary.pensoft.net/fig/902749</uri></graphic></fig></tp:treatment-sec><tp:treatment-sec sec-type="distribution" id="SECID0E2NBI"><title>Habit and distribution.</title><p>Solitary to caespitose, grows on humus in broadleaf forest or grows on soil; basidiomata generally occur in summer. Known from Thailand (<xref ref-type="bibr" rid="B31">Sommai et al. 2023</xref>), Laos and China.</p><fig id="F4" position="float" orientation="portrait"><object-id xmlns:xlink="http://www.w3.org/1999/xlink" content-type="doi" xlink:type="simple">10.3897/mycokeys.99.109375.figure4</object-id><object-id xmlns:xlink="http://www.w3.org/1999/xlink" content-type="arpha" xlink:type="simple">86BB6B01-2019-5350-A02C-5E0AAB0A5ED4</object-id><label>Figure 4.</label><caption><p>Scanning electron micrograph of basidiospores of <italic><tp:taxon-name><tp:taxon-name-part taxon-name-part-type="genus" reg="Trechispora">Trechispora</tp:taxon-name-part><tp:taxon-name-part taxon-name-part-type="species" reg="khokpasiensis">khokpasiensis</tp:taxon-name-part></tp:taxon-name></italic> (MHHNU7529).</p></caption><graphic xmlns:xlink="http://www.w3.org/1999/xlink" xlink:href="mycokeys-99-153-g004.jpg" position="float" orientation="portrait" xlink:type="simple" id="oo_902750.jpg"><uri content-type="original_file" xlink:type="simple">https://binary.pensoft.net/fig/902750</uri></graphic></fig></tp:treatment-sec><tp:treatment-sec sec-type="notes" id="SECID0E4OBI"><title>Notes.</title><p><italic><tp:taxon-name><tp:taxon-name-part taxon-name-part-type="genus" reg="Trechispora">Trechispora</tp:taxon-name-part><tp:taxon-name-part taxon-name-part-type="species" reg="khokpasiensis">khokpasiensis</tp:taxon-name-part></tp:taxon-name></italic> is mainly characterized by chalk-white basidiomata and flattened branches. <italic><tp:taxon-name><tp:taxon-name-part taxon-name-part-type="genus" reg="Trechispora">Trechispora</tp:taxon-name-part><tp:taxon-name-part taxon-name-part-type="species" reg="pallescens">pallescens</tp:taxon-name-part></tp:taxon-name></italic> (Bres.) Singer is easily mistaken for <italic><tp:taxon-name><tp:taxon-name-part taxon-name-part-type="genus" reg="Trechispora">T.</tp:taxon-name-part><tp:taxon-name-part taxon-name-part-type="species" reg="khokpasiensis">khokpasiensis</tp:taxon-name-part></tp:taxon-name></italic> in the field on account of its similar size, shape, and color. However, the two species occur in different habitats: <italic><tp:taxon-name><tp:taxon-name-part taxon-name-part-type="genus" reg="Trechispora">T.</tp:taxon-name-part><tp:taxon-name-part taxon-name-part-type="species" reg="khokpasiensis">khokpasiensis</tp:taxon-name-part></tp:taxon-name></italic> grows in the humus layer on soil without any plant root association. <italic><tp:taxon-name><tp:taxon-name-part taxon-name-part-type="genus" reg="Trechispora">Trechispora</tp:taxon-name-part><tp:taxon-name-part taxon-name-part-type="species" reg="chartacea">chartacea</tp:taxon-name-part></tp:taxon-name></italic> (Pat.) Gibertoni also has flattened, narrowly spathulate branches, grayish white in age, axils U-shaped, arising from scarce white mycelia on the soil. However, <italic><tp:taxon-name><tp:taxon-name-part taxon-name-part-type="genus" reg="Trechispora">T.</tp:taxon-name-part><tp:taxon-name-part taxon-name-part-type="species" reg="khokpasiensis">khokpasiensis</tp:taxon-name-part></tp:taxon-name></italic> differs in that the axils are V-shaped, the basidiomata are pale yellow with age, and it grows on dead branches and leaves. <italic><tp:taxon-name><tp:taxon-name-part taxon-name-part-type="genus" reg="Trechispora">Trechispora</tp:taxon-name-part><tp:taxon-name-part taxon-name-part-type="species" reg="caulocystidiata">caulocystidiata</tp:taxon-name-part></tp:taxon-name></italic> is distinguished from <italic><tp:taxon-name><tp:taxon-name-part taxon-name-part-type="genus" reg="Trechispora">T.</tp:taxon-name-part><tp:taxon-name-part taxon-name-part-type="species" reg="khokpasiensis">khokpasiensis</tp:taxon-name-part></tp:taxon-name></italic> by having subglobose basidiospores and possessing caulocystidia.</p><p>In the present phylogenetic analyses, <italic><tp:taxon-name><tp:taxon-name-part taxon-name-part-type="genus" reg="Scytinopogon">Scytinopogon</tp:taxon-name-part><tp:taxon-name-part taxon-name-part-type="species" reg="cryptomerioides">cryptomerioides</tp:taxon-name-part></tp:taxon-name></italic> was close to <italic><tp:taxon-name><tp:taxon-name-part taxon-name-part-type="genus" reg="Trechispora">T.</tp:taxon-name-part><tp:taxon-name-part taxon-name-part-type="species" reg="khokpasiensis">khokpasiensis</tp:taxon-name-part></tp:taxon-name></italic>, but the two species differ in that <italic><tp:taxon-name><tp:taxon-name-part taxon-name-part-type="genus" reg="Trechispora">T.</tp:taxon-name-part><tp:taxon-name-part taxon-name-part-type="species" reg="khokpasiensis">khokpasiensis</tp:taxon-name-part></tp:taxon-name></italic> has relatively smaller basidia (22–28 × 6–8 μm vs. 35–42 × 5.5–6 μm in <italic><tp:taxon-name><tp:taxon-name-part taxon-name-part-type="genus" reg="Scytinopogon">S.</tp:taxon-name-part><tp:taxon-name-part taxon-name-part-type="species" reg="cryptomerioides">cryptomerioides</tp:taxon-name-part></tp:taxon-name></italic>). <italic><tp:taxon-name><tp:taxon-name-part taxon-name-part-type="genus" reg="Trechispora">Trechispora</tp:taxon-name-part><tp:taxon-name-part taxon-name-part-type="species" reg="copiosa">copiosa</tp:taxon-name-part></tp:taxon-name></italic> has similar branches to <italic><tp:taxon-name><tp:taxon-name-part taxon-name-part-type="genus" reg="Trechispora">T.</tp:taxon-name-part><tp:taxon-name-part taxon-name-part-type="species" reg="khokpasiensis">khokpasiensis</tp:taxon-name-part></tp:taxon-name></italic>, but in <italic><tp:taxon-name><tp:taxon-name-part taxon-name-part-type="genus" reg="Trechispora">T.</tp:taxon-name-part><tp:taxon-name-part taxon-name-part-type="species" reg="copiosa">copiosa</tp:taxon-name-part></tp:taxon-name></italic> the branches are moderately open and the basidia are primarily 2–4-spored.</p></tp:treatment-sec><ref-list><ref id="B31"><mixed-citation xmlns:xlink="http://www.w3.org/1999/xlink" xlink:type="simple"><person-group><name name-style="western"><surname>Sommai</surname><given-names>S</given-names></name><name name-style="western"><surname>Pinruan</surname><given-names>U</given-names></name><name name-style="western"><surname>Khamsuntorn</surname><given-names>P</given-names></name><name name-style="western"><surname>Lueangjaroenkit</surname><given-names>P</given-names></name><name name-style="western"><surname>Somrithipol</surname><given-names>S</given-names></name><name name-style="western"><surname>Luangsaard</surname><given-names>J</given-names></name></person-group> (<year>2023</year>) <article-title>Three new species of <tp:taxon-name><tp:taxon-name-part taxon-name-part-type="genus">Trechispora</tp:taxon-name-part></tp:taxon-name> from Northern and Northeastern Thailand.</article-title><source>Mycological Progress</source><volume>22</volume>(<issue>6</issue>): <fpage>42</fpage>. <ext-link xlink:href="10.1007/s11557-023-01886-5" ext-link-type="doi" xlink:type="simple">https://doi.org/10.1007/s11557-023-01886-5</ext-link></mixed-citation></ref></ref-list></tp:taxon-treatment>
