# Supplementary material for: ﻿Three coralloid species of the genus Trechispora (Trechisporales, Basidiomycota) in China: two newly discovered taxa and one reported for the first time
Source: MycoKeys. 2023 Sep 7;99:153–70. doi: 10.3897/mycokeys.99.109375 (PMC10502705; doi:10.3897/mycokeys.99.109375)
Supplement: XML Treatment for Trechispora laxa [file mycokeys.99.109375-treatment2.xml]

<!DOCTYPE tp:taxon-treatment
  PUBLIC "-//TaxonX//DTD Taxonomic Treatment Publishing DTD v0 20100105//EN" "tax-treatment-NSO.dtd">
<tp:taxon-treatment xmlns:tp="http://www.plazi.org/taxpub"><tp:treatment-meta><kwd-group><label>Taxon classification</label><kwd>
                <named-content content-type="kingdom">Fungi</named-content>
              </kwd><kwd>
                <named-content content-type="order">Trechisporales</named-content>
              </kwd><kwd>
                <named-content content-type="family">Hydnodontaceae</named-content>
              </kwd></kwd-group><mixed-citation publication-type="journal"><person-group><name><surname>Deng</surname><given-names>Peng-Tao</given-names></name><name><surname>Yan</surname><given-names>Jun</given-names></name><name><surname>Liu</surname><given-names>Xiang-Fen</given-names></name><name><surname>He</surname><given-names>Zheng-Mi</given-names></name><name><surname>Lin</surname><given-names>Yuan</given-names></name><name><surname>Lu</surname><given-names>Ming-Xin</given-names></name><name><surname>Zhang</surname><given-names>Ping</given-names></name></person-group><article-title>﻿Three coralloid species of the genus <italic><tp:taxon-name><tp:taxon-name-part taxon-name-part-type="genus" reg="Trechispora">Trechispora</tp:taxon-name-part></tp:taxon-name></italic> (<tp:taxon-name><tp:taxon-name-part taxon-name-part-type="order">Trechisporales</tp:taxon-name-part></tp:taxon-name>, <tp:taxon-name><tp:taxon-name-part taxon-name-part-type="phylum">Basidiomycota</tp:taxon-name-part></tp:taxon-name>) in China: two newly discovered taxa and one reported for the first time</article-title><source>MycoKeys</source><day>07</day><month>09</month><year>2023</year><volume>99</volume><fpage>153</fpage><lpage>170</lpage><pub-id pub-id-type="doi">10.3897/mycokeys.99.109375</pub-id></mixed-citation></tp:treatment-meta><tp:nomenclature><label>﻿</label><tp:taxon-name>
              <object-id xmlns:xlink="http://www.w3.org/1999/xlink" content-type="arpha" xlink:type="simple">79637F69-608E-585D-AC85-834FC1A4715F</object-id>
              <tp:taxon-name-part taxon-name-part-type="genus" reg="Trechispora">Trechispora</tp:taxon-name-part>
              <tp:taxon-name-part taxon-name-part-type="species" reg="laxa">laxa</tp:taxon-name-part>
              <object-id xmlns:xlink="http://www.w3.org/1999/xlink" content-type="mycobank" xlink:type="simple">MycoBank No: 846842</object-id>
            </tp:taxon-name><tp:taxon-authority>P. Zhang &amp; P.T. Deng</tp:taxon-authority><tp:taxon-status xmlns:xlink="http://www.w3.org/1999/xlink" xlink:type="simple">sp. nov.</tp:taxon-status><xref ref-type="fig" rid="F5">Figs 5</xref><xref ref-type="fig" rid="F6">, 6</xref><xref ref-type="fig" rid="F7">, 7</xref></tp:nomenclature><tp:treatment-sec sec-type="diagnosis" id="SECID0EAWBI"><title>Diagnosis.</title><p>Differs from <italic><tp:taxon-name><tp:taxon-name-part taxon-name-part-type="genus" reg="Trechispora">Trechispora</tp:taxon-name-part><tp:taxon-name-part taxon-name-part-type="species" reg="havencampii">havencampii</tp:taxon-name-part></tp:taxon-name></italic> by the loose branches and 4-spored basidia.</p></tp:treatment-sec><tp:treatment-sec sec-type="material" id="SECID0ERWBI"><title>Type.</title><p>China, Hainan Province, Baoting County, Qixianling Hot Springs National Forest Park, <named-content xmlns:xlink="http://www.w3.org/1999/xlink" content-type="dwc:verbatimCoordinates" xlink:type="simple"><named-content content-type="geo-json" specific-use="{&#34;type&#34;:&#34;Point&#34;,&#34;coordinates&#34;:[110.159722,19.173333]}" id="NCID0E1WBI" xlink:type="simple">18°70′24″N, 109°69′35″E</named-content></named-content>, 300 m asl, 31 July 2021, leg. P. Zhang (holotype MHHNU10714).</p></tp:treatment-sec><tp:treatment-sec sec-type="etymology" id="SECID0E6WBI"><title>Etymology.</title><p><italic>laxus</italic> (Latin), loose, referring to the loose branching.</p></tp:treatment-sec><tp:treatment-sec sec-type="Basidiomata" id="SECID0EHXBI"><title>Basidiomata.</title><p>Solitary or scattered, fleshy consistency, 45–55 mm tall, 30–35 mm broad, fresh color (8B6–7), apices white when young but turning grayish purple (14B6) with age, drying pale grayish beige (4C3). Stipe single, white (1A1), 10–15 mm tall. Branches polychotomous from the stipe, dichotomous towards apices, not flattened, loose, divided 3–5 times, terminal branches relatively short and with color transitions to lilac, apices pale purple or white, acute, axils U-shaped. Taste and odor not recorded.</p><fig id="F5" position="float" orientation="portrait"><object-id xmlns:xlink="http://www.w3.org/1999/xlink" content-type="doi" xlink:type="simple">10.3897/mycokeys.99.109375.figure5</object-id><object-id xmlns:xlink="http://www.w3.org/1999/xlink" content-type="arpha" xlink:type="simple">6E477385-8C2A-5488-B08D-2CBAD6323DCC</object-id><label>Figure 5.</label><caption><p>Basidiomata of <italic><tp:taxon-name><tp:taxon-name-part taxon-name-part-type="genus" reg="Trechispora">Trechispora</tp:taxon-name-part><tp:taxon-name-part taxon-name-part-type="species" reg="laxa">laxa</tp:taxon-name-part></tp:taxon-name></italic> (MHHNU10714). Scale bars: 1 cm.</p></caption><graphic xmlns:xlink="http://www.w3.org/1999/xlink" xlink:href="mycokeys-99-153-g005.jpg" position="float" orientation="portrait" xlink:type="simple" id="oo_902751.jpg"><uri content-type="original_file" xlink:type="simple">https://binary.pensoft.net/fig/902751</uri></graphic></fig></tp:treatment-sec><tp:treatment-sec sec-type="Micromorphology" id="SECID0EEYBI"><title>Micromorphology.</title><p>Context with parallel arranged hyphae, 2–4 μm wide; generative hyphae clamped, smooth, thin-walled, hyaline, no calcium oxalate crystals. Subhymenial hyphae branched and wide, 3–8 μm; ampullate septa present at the base of the stipe, up to 6–8 μm wide. Basidia 20–26 × 7–9 µm with four sterigmata 4–5 µm long and a basal clamp connection, hyaline, subclavate, barrel-shaped. Cystidia absent. Basidiospores [40/3/2] 5–6 × 3–4 μm [Q = 1.25–1.71(1.83), Q<sub>m</sub> = 1.46 ± 0.16], ellipsoid, slightly irregular, inner side slightly concave, aculeate or finely verrucose, spines 1–1.5 μm long, apex not sharp but blunt; hilar appendage obscured by spore ornamentation; usually uniguttulate; hyaline, thin-walled, inamyloid.</p><fig id="F6" position="float" orientation="portrait"><object-id xmlns:xlink="http://www.w3.org/1999/xlink" content-type="doi" xlink:type="simple">10.3897/mycokeys.99.109375.figure6</object-id><object-id xmlns:xlink="http://www.w3.org/1999/xlink" content-type="arpha" xlink:type="simple">77C009B7-9F47-5455-8837-D6BCE0B1900B</object-id><label>Figure 6.</label><caption><p>Microscopic features of <italic><tp:taxon-name><tp:taxon-name-part taxon-name-part-type="genus" reg="Trechispora">Trechispora</tp:taxon-name-part><tp:taxon-name-part taxon-name-part-type="species" reg="laxa">laxa</tp:taxon-name-part></tp:taxon-name></italic> (MHHNU10714) <bold>a</bold> basidiospores <bold>b</bold> basidia.</p></caption><graphic xmlns:xlink="http://www.w3.org/1999/xlink" xlink:href="mycokeys-99-153-g006.jpg" position="float" orientation="portrait" xlink:type="simple" id="oo_902752.jpg"><uri content-type="original_file" xlink:type="simple">https://binary.pensoft.net/fig/902752</uri></graphic></fig></tp:treatment-sec><tp:treatment-sec sec-type="distribution" id="SECID0EIZBI"><title>Habit and distribution.</title><p>Solitary or scattered, grows in soil in broadleaf forest; basidiomata generally occur in summer. Known only from the type locality in China.</p><fig id="F7" position="float" orientation="portrait"><object-id xmlns:xlink="http://www.w3.org/1999/xlink" content-type="doi" xlink:type="simple">10.3897/mycokeys.99.109375.figure7</object-id><object-id xmlns:xlink="http://www.w3.org/1999/xlink" content-type="arpha" xlink:type="simple">0E1EEBA9-B5F3-54C3-A3E1-3F499ADCBADC</object-id><label>Figure 7.</label><caption><p>Scanning electron micrograph of basidiospores of <italic><tp:taxon-name><tp:taxon-name-part taxon-name-part-type="genus" reg="Trechispora">Trechispora</tp:taxon-name-part><tp:taxon-name-part taxon-name-part-type="species" reg="laxa">laxa</tp:taxon-name-part></tp:taxon-name></italic> (MHHNU10714).</p></caption><graphic xmlns:xlink="http://www.w3.org/1999/xlink" xlink:href="mycokeys-99-153-g007.jpg" position="float" orientation="portrait" xlink:type="simple" id="oo_902753.jpg"><uri content-type="original_file" xlink:type="simple">https://binary.pensoft.net/fig/902753</uri></graphic></fig></tp:treatment-sec><tp:treatment-sec sec-type="notes" id="SECID0EF1BI"><title>Notes.</title><p>The branches of <italic><tp:taxon-name><tp:taxon-name-part taxon-name-part-type="genus" reg="Trechispora">T.</tp:taxon-name-part><tp:taxon-name-part taxon-name-part-type="species" reg="laxa">laxa</tp:taxon-name-part></tp:taxon-name></italic> are scattered, not dense, and the apices are white or lilac gray with age. In the field, <italic><tp:taxon-name><tp:taxon-name-part taxon-name-part-type="genus" reg="Trechispora">T.</tp:taxon-name-part><tp:taxon-name-part taxon-name-part-type="species" reg="laxa">laxa</tp:taxon-name-part></tp:taxon-name></italic> and <italic><tp:taxon-name><tp:taxon-name-part taxon-name-part-type="genus" reg="Trechispora">Trechispora</tp:taxon-name-part><tp:taxon-name-part taxon-name-part-type="species" reg="havencampii">havencampii</tp:taxon-name-part></tp:taxon-name></italic> are similar because of their pale grayish brown coloration, but <italic><tp:taxon-name><tp:taxon-name-part taxon-name-part-type="genus" reg="Trechispora">T.</tp:taxon-name-part><tp:taxon-name-part taxon-name-part-type="species" reg="havencampii">havencampii</tp:taxon-name-part></tp:taxon-name></italic> has dense branches, tips white and axils V-shaped, and 2-spored basidia with long sterigmata (5–9.5µm). <italic><tp:taxon-name><tp:taxon-name-part taxon-name-part-type="genus" reg="Trechispora">Trechispora</tp:taxon-name-part><tp:taxon-name-part taxon-name-part-type="species" reg="longiramosa">longiramosa</tp:taxon-name-part></tp:taxon-name></italic> differs from <italic><tp:taxon-name><tp:taxon-name-part taxon-name-part-type="genus" reg="Trechispora">T.</tp:taxon-name-part><tp:taxon-name-part taxon-name-part-type="species" reg="laxa">laxa</tp:taxon-name-part></tp:taxon-name></italic> by having long terminal branches, densely branched and white to honey-yellow tips. <italic><tp:taxon-name><tp:taxon-name-part taxon-name-part-type="genus" reg="Trechispora">Trechispora</tp:taxon-name-part><tp:taxon-name-part taxon-name-part-type="species" reg="sanpapaoensis">sanpapaoensis</tp:taxon-name-part></tp:taxon-name></italic> has smaller basidia (11–26 × 5.5–11.0 μm) and a grayish brown stipe. <italic><tp:taxon-name><tp:taxon-name-part taxon-name-part-type="genus" reg="Trechispora">Trechispora</tp:taxon-name-part><tp:taxon-name-part taxon-name-part-type="species" reg="termitophila">termitophila</tp:taxon-name-part></tp:taxon-name></italic> develops abundant basidiomata in active termite nests, but <italic><tp:taxon-name><tp:taxon-name-part taxon-name-part-type="genus" reg="Trechispora">T.</tp:taxon-name-part><tp:taxon-name-part taxon-name-part-type="species" reg="laxa">laxa</tp:taxon-name-part></tp:taxon-name></italic> generally grows in the soil of broadleaf forest. <italic><tp:taxon-name><tp:taxon-name-part taxon-name-part-type="genus" reg="Trechispora">Trechispora</tp:taxon-name-part><tp:taxon-name-part taxon-name-part-type="species" reg="foetida">foetida</tp:taxon-name-part></tp:taxon-name></italic> has a reddish brown to deep brown, flattened stipe, and branching in one plane. In comparison, <italic><tp:taxon-name><tp:taxon-name-part taxon-name-part-type="genus" reg="Trechispora">T.</tp:taxon-name-part><tp:taxon-name-part taxon-name-part-type="species" reg="laxa">laxa</tp:taxon-name-part></tp:taxon-name></italic> is flesh colored, turning grayish purple in the terminal branches, the branches are not flattened, the branches are not white, and the stipe is non-flat. An additional pigmented species, <italic><tp:taxon-name><tp:taxon-name-part taxon-name-part-type="genus" reg="Trechispora">Trechispora</tp:taxon-name-part><tp:taxon-name-part taxon-name-part-type="species" reg="robusta">robusta</tp:taxon-name-part></tp:taxon-name></italic> described from Brazil, is pale grayish with internodes irregular, branches flattened to subcylindrical, and inflated hyphae.</p></tp:treatment-sec></tp:taxon-treatment>
