# Supplementary material for: ﻿Three coralloid species of the genus Trechispora (Trechisporales, Basidiomycota) in China: two newly discovered taxa and one reported for the first time
Source: MycoKeys. 2023 Sep 7;99:153–70. doi: 10.3897/mycokeys.99.109375 (PMC10502705; doi:10.3897/mycokeys.99.109375)
Supplement: XML Treatment for Trechispora tongdaoensis [file mycokeys.99.109375-treatment3.xml]

<!DOCTYPE tp:taxon-treatment
  PUBLIC "-//TaxonX//DTD Taxonomic Treatment Publishing DTD v0 20100105//EN" "tax-treatment-NSO.dtd">
<tp:taxon-treatment xmlns:tp="http://www.plazi.org/taxpub"><tp:treatment-meta><kwd-group><label>Taxon classification</label><kwd>
                <named-content content-type="kingdom">Fungi</named-content>
              </kwd><kwd>
                <named-content content-type="order">Trechisporales</named-content>
              </kwd><kwd>
                <named-content content-type="family">Hydnodontaceae</named-content>
              </kwd></kwd-group><mixed-citation publication-type="journal"><person-group><name><surname>Deng</surname><given-names>Peng-Tao</given-names></name><name><surname>Yan</surname><given-names>Jun</given-names></name><name><surname>Liu</surname><given-names>Xiang-Fen</given-names></name><name><surname>He</surname><given-names>Zheng-Mi</given-names></name><name><surname>Lin</surname><given-names>Yuan</given-names></name><name><surname>Lu</surname><given-names>Ming-Xin</given-names></name><name><surname>Zhang</surname><given-names>Ping</given-names></name></person-group><article-title>﻿Three coralloid species of the genus <italic><tp:taxon-name><tp:taxon-name-part taxon-name-part-type="genus" reg="Trechispora">Trechispora</tp:taxon-name-part></tp:taxon-name></italic> (<tp:taxon-name><tp:taxon-name-part taxon-name-part-type="order">Trechisporales</tp:taxon-name-part></tp:taxon-name>, <tp:taxon-name><tp:taxon-name-part taxon-name-part-type="phylum">Basidiomycota</tp:taxon-name-part></tp:taxon-name>) in China: two newly discovered taxa and one reported for the first time</article-title><source>MycoKeys</source><day>07</day><month>09</month><year>2023</year><volume>99</volume><fpage>153</fpage><lpage>170</lpage><pub-id pub-id-type="doi">10.3897/mycokeys.99.109375</pub-id></mixed-citation></tp:treatment-meta><tp:nomenclature><label>﻿</label><tp:taxon-name>
              <object-id xmlns:xlink="http://www.w3.org/1999/xlink" content-type="arpha" xlink:type="simple">DFDF06BA-CB3D-5783-B33D-EC0E19B42106</object-id>
              <tp:taxon-name-part taxon-name-part-type="genus" reg="Trechispora">Trechispora</tp:taxon-name-part>
              <tp:taxon-name-part taxon-name-part-type="species" reg="tongdaoensis">tongdaoensis</tp:taxon-name-part>
              <object-id xmlns:xlink="http://www.w3.org/1999/xlink" content-type="mycobank" xlink:type="simple">MycoBank No: 846849</object-id>
            </tp:taxon-name><tp:taxon-authority>P. Zhang &amp; P.T. Deng</tp:taxon-authority><tp:taxon-status xmlns:xlink="http://www.w3.org/1999/xlink" xlink:type="simple">sp. nov.</tp:taxon-status><xref ref-type="fig" rid="F8">Figs 8</xref><xref ref-type="fig" rid="F9">, 9</xref><xref ref-type="fig" rid="F10">, 10</xref></tp:nomenclature><tp:treatment-sec sec-type="diagnosis" id="SECID0EFACI"><title>Diagnosis.</title><p>Differs from <italic><tp:taxon-name><tp:taxon-name-part taxon-name-part-type="genus" reg="Trechispora">Trechispora</tp:taxon-name-part><tp:taxon-name-part taxon-name-part-type="species" reg="termitophila">termitophila</tp:taxon-name-part></tp:taxon-name></italic> by the white fruiting body and 4-spored basidia.</p></tp:treatment-sec><tp:treatment-sec sec-type="material" id="SECID0EWACI"><title>Type.</title><p>China, Hunan Province, Tongdao County, WanFo Mountain Nature Reserve, <named-content xmlns:xlink="http://www.w3.org/1999/xlink" content-type="dwc:verbatimCoordinates" xlink:type="simple"><named-content content-type="geo-json" specific-use="{&#34;type&#34;:&#34;Point&#34;,&#34;coordinates&#34;:[110.459722,26.548333]}" id="NCID0E6ACI" xlink:type="simple">26°32′54″N, 109°86′95″E</named-content></named-content>, 523 m asl., 6 July 2022, leg. P. Zhang (holotype MHHNU11083).</p></tp:treatment-sec><tp:treatment-sec sec-type="etymology" id="SECID0EEBCI"><title>Etymology.</title><p><italic><tp:taxon-name><tp:taxon-name-part taxon-name-part-type="genus" reg="Trechispora"/><tp:taxon-name-part taxon-name-part-type="species" reg="tongdaoensis">tongdaoensis</tp:taxon-name-part></tp:taxon-name></italic> (Latin), referring to the currently known distribution of the species in Tongdao County, Hunan Province, China.</p></tp:treatment-sec><tp:treatment-sec sec-type="Basidiomata" id="SECID0EUBCI"><title>Basidiomata.</title><p>Clavarioid, gregarious to caespitose clusters, 60–90 mm tall, 30–45 mm broad, white (1A1), with pale yellow (1A3). Stipe single, 20–40 mm long, white (1A1), no change in color when dried. Branches dense, branching from the base, repeatedly dichotomous towards apices, divided 3–5 times, branches slender, 2–3 mm wide, internodes becoming gradually longer, terminal branches long and not flat, sometimes split at the tips, acute, axils V-shaped, terminal branches short, tips acute. Context pale yellow. Taste and odor not recorded.</p><fig id="F8" position="float" orientation="portrait"><object-id xmlns:xlink="http://www.w3.org/1999/xlink" content-type="doi" xlink:type="simple">10.3897/mycokeys.99.109375.figure8</object-id><object-id xmlns:xlink="http://www.w3.org/1999/xlink" content-type="arpha" xlink:type="simple">B73CAB32-70A6-5855-BE56-B12FA2BC528F</object-id><label>Figure 8.</label><caption><p>Basidiomata of <italic><tp:taxon-name><tp:taxon-name-part taxon-name-part-type="genus" reg="Trechispora">Trechispora</tp:taxon-name-part><tp:taxon-name-part taxon-name-part-type="species" reg="tongdaoensis">tongdaoensis</tp:taxon-name-part></tp:taxon-name></italic> (MHHNU11083). Scale bars: 1 cm.</p></caption><graphic xmlns:xlink="http://www.w3.org/1999/xlink" xlink:href="mycokeys-99-153-g008.jpg" position="float" orientation="portrait" xlink:type="simple" id="oo_902754.jpg"><uri content-type="original_file" xlink:type="simple">https://binary.pensoft.net/fig/902754</uri></graphic></fig></tp:treatment-sec><tp:treatment-sec sec-type="Micromorphology" id="SECID0ERCCI"><title>Micromorphology.</title><p>Context hyphae compact, 3–5.5 μm wide, subparallel arranged, cylindric; generative hyphae with clamp connections but not at every septum, thin-walled, smooth, hyaline, no calcium oxalate crystals; ampullate septa present in the hyphae of the stipe, 7–8 µm wide. Basidia: approximately 18–28 × 6–8 µm with four sterigmata 3–5 µm long, hyaline, subclavate to cylindrical, with clamp connection in base. Cystidia absent. Basidiospores [40/3/2] 4–6(6.5) × 3–5.5 μm [Q = 1.25–1.57(1.83), Q<sub>m</sub> = 1.50 ± 0.11] ellipsoid, slightly angular, tuberculate or coarsely echinulate, spines 0.5–1 μm long, blunt; hilar appendage ambiguous by spore ornamentation, sometimes contents uniguttulate, inamyloid.</p><fig id="F9" position="float" orientation="portrait"><object-id xmlns:xlink="http://www.w3.org/1999/xlink" content-type="doi" xlink:type="simple">10.3897/mycokeys.99.109375.figure9</object-id><object-id xmlns:xlink="http://www.w3.org/1999/xlink" content-type="arpha" xlink:type="simple">0840B690-194C-5C47-9A46-3003A76A84D4</object-id><label>Figure 9.</label><caption><p>Microscopic features of <italic><tp:taxon-name><tp:taxon-name-part taxon-name-part-type="genus" reg="Trechispora">Trechispora</tp:taxon-name-part><tp:taxon-name-part taxon-name-part-type="species" reg="tongdaoensis">tongdaoensis</tp:taxon-name-part></tp:taxon-name></italic> (MHHNU11083) <bold>a</bold> Basidiospores <bold>b</bold> Basidia.</p></caption><graphic xmlns:xlink="http://www.w3.org/1999/xlink" xlink:href="mycokeys-99-153-g009.jpg" position="float" orientation="portrait" xlink:type="simple" id="oo_902755.jpg"><uri content-type="original_file" xlink:type="simple">https://binary.pensoft.net/fig/902755</uri></graphic></fig></tp:treatment-sec><tp:treatment-sec sec-type="distribution" id="SECID0EVDCI"><title>Habit and distribution.</title><p>Caespitose or gregarious on the soil of broadleaf forests; basidiomata generally occur in summer. Known only from the type locality in China.</p><fig id="F10" position="float" orientation="portrait"><object-id xmlns:xlink="http://www.w3.org/1999/xlink" content-type="doi" xlink:type="simple">10.3897/mycokeys.99.109375.figure10</object-id><object-id xmlns:xlink="http://www.w3.org/1999/xlink" content-type="arpha" xlink:type="simple">7615CCC8-28A6-5DB5-AC1D-36D588E87999</object-id><label>Figure 10.</label><caption><p>Scanning electron micrograph of basidiospores of <italic><tp:taxon-name><tp:taxon-name-part taxon-name-part-type="genus" reg="Trechispora">Trechispora</tp:taxon-name-part><tp:taxon-name-part taxon-name-part-type="species" reg="tongdaoensis">tongdaoensis</tp:taxon-name-part></tp:taxon-name></italic> (MHHNU11083).</p></caption><graphic xmlns:xlink="http://www.w3.org/1999/xlink" xlink:href="mycokeys-99-153-g010.jpg" position="float" orientation="portrait" xlink:type="simple" id="oo_902756.jpg"><uri content-type="original_file" xlink:type="simple">https://binary.pensoft.net/fig/902756</uri></graphic></fig></tp:treatment-sec><tp:treatment-sec sec-type="notes" id="SECID0ESECI"><title>Notes.</title><p>The fruiting body of <italic><tp:taxon-name><tp:taxon-name-part taxon-name-part-type="genus" reg="Trechispora">T.</tp:taxon-name-part><tp:taxon-name-part taxon-name-part-type="species" reg="tongdaoensis">tongdaoensis</tp:taxon-name-part></tp:taxon-name></italic> has a long stalk, 20–40 × 4–6 mm, the terminal branches are long, bifurcate, the tips are white, and the branches are not flattened in a plane. <italic><tp:taxon-name><tp:taxon-name-part taxon-name-part-type="genus" reg="Trechispora">Trechispora</tp:taxon-name-part><tp:taxon-name-part taxon-name-part-type="species" reg="foetida">foetida</tp:taxon-name-part></tp:taxon-name></italic> differs from <italic><tp:taxon-name><tp:taxon-name-part taxon-name-part-type="genus" reg="Trechispora">T.</tp:taxon-name-part><tp:taxon-name-part taxon-name-part-type="species" reg="tongdaoensis">tongdaoensis</tp:taxon-name-part></tp:taxon-name></italic> by having reddish brown to deep brown basidiomata, and flattened branches and stipe. <italic><tp:taxon-name><tp:taxon-name-part taxon-name-part-type="genus" reg="Trechispora">Trechispora</tp:taxon-name-part><tp:taxon-name-part taxon-name-part-type="species" reg="caulocystidiata">caulocystidiata</tp:taxon-name-part></tp:taxon-name></italic> has cystidia in the stipitipellis as caulocystidial hairs. This feature is obvious under a microscope, but we failed to observe this structure in <italic><tp:taxon-name><tp:taxon-name-part taxon-name-part-type="genus" reg="Trechispora">T.</tp:taxon-name-part><tp:taxon-name-part taxon-name-part-type="species" reg="tongdaoensis">tongdaoensis</tp:taxon-name-part></tp:taxon-name></italic>. In addition, the <italic><tp:taxon-name><tp:taxon-name-part taxon-name-part-type="genus" reg="Trechispora">T.</tp:taxon-name-part><tp:taxon-name-part taxon-name-part-type="species" reg="caulocystidiata">caulocystidiata</tp:taxon-name-part></tp:taxon-name></italic> stipe is relatively shorter (10–20 × 3–5 mm vs. 20–40 × 4–6 mm in <italic><tp:taxon-name><tp:taxon-name-part taxon-name-part-type="genus" reg="Trechispora">T.</tp:taxon-name-part><tp:taxon-name-part taxon-name-part-type="species" reg="tongdaoensis">tongdaoensis</tp:taxon-name-part></tp:taxon-name></italic>). <italic><tp:taxon-name><tp:taxon-name-part taxon-name-part-type="genus" reg="Trechispora">Trechispora</tp:taxon-name-part><tp:taxon-name-part taxon-name-part-type="species" reg="copiosa">copiosa</tp:taxon-name-part></tp:taxon-name></italic> differs from <italic><tp:taxon-name><tp:taxon-name-part taxon-name-part-type="genus" reg="Trechispora">T.</tp:taxon-name-part><tp:taxon-name-part taxon-name-part-type="species" reg="tongdaoensis">tongdaoensis</tp:taxon-name-part></tp:taxon-name></italic> in having acute or flattened branch tips and <italic><tp:taxon-name><tp:taxon-name-part taxon-name-part-type="genus" reg="Trechispora">T.</tp:taxon-name-part><tp:taxon-name-part taxon-name-part-type="species" reg="tongdaoensis">tongdaoensis</tp:taxon-name-part></tp:taxon-name></italic> has relatively smaller spores (4–6 (–6.5) × 3–5.5 μm vs. (5–) 5.5–6.5 (–7) × (3–) 3.5–4 (–4.5) μm in <italic><tp:taxon-name><tp:taxon-name-part taxon-name-part-type="genus" reg="Trechispora">T.</tp:taxon-name-part><tp:taxon-name-part taxon-name-part-type="species" reg="copiosa">copiosa</tp:taxon-name-part></tp:taxon-name></italic>). <italic><tp:taxon-name><tp:taxon-name-part taxon-name-part-type="genus" reg="Trechispora">Trechispora</tp:taxon-name-part><tp:taxon-name-part taxon-name-part-type="species" reg="dealbata">dealbata</tp:taxon-name-part></tp:taxon-name></italic> was classified in <italic><tp:taxon-name><tp:taxon-name-part taxon-name-part-type="genus" reg="Ramariopsis">Ramariopsis</tp:taxon-name-part></tp:taxon-name></italic> (Donk) Corner based on the gelatinous context by <xref ref-type="bibr" rid="B25">Petersen (1984</xref>, <xref ref-type="bibr" rid="B26">1988</xref>), whereas <italic><tp:taxon-name><tp:taxon-name-part taxon-name-part-type="genus" reg="Trechispora">T.</tp:taxon-name-part><tp:taxon-name-part taxon-name-part-type="species" reg="tongdaoensis">tongdaoensis</tp:taxon-name-part></tp:taxon-name></italic> lacks a gelatinous context and differs in having relatively smaller spores (4.0–4.5 × 2.5–3.5 µm vs. 4–6(6.5) × 3–5.5 μm in <italic><tp:taxon-name><tp:taxon-name-part taxon-name-part-type="genus" reg="Trechispora">T.</tp:taxon-name-part><tp:taxon-name-part taxon-name-part-type="species" reg="tongdaoensis">tongdaoensis</tp:taxon-name-part></tp:taxon-name></italic>). In the field, <italic><tp:taxon-name><tp:taxon-name-part taxon-name-part-type="genus" reg="Trechispora">T.</tp:taxon-name-part><tp:taxon-name-part taxon-name-part-type="species" reg="gelatinosa">gelatinosa</tp:taxon-name-part></tp:taxon-name></italic> has a fleshy or gelatinous consistency, translucent when fresh, small basidia (12–26 × 5–6.5 μm), and small basidiospores (3–) 3.2–4.5 (–5) × (2–) 2.5–3.5 (–4) μm, which distinguishes the species from <italic><tp:taxon-name><tp:taxon-name-part taxon-name-part-type="genus" reg="Trechispora">T.</tp:taxon-name-part><tp:taxon-name-part taxon-name-part-type="species" reg="tongdaoensis">tongdaoensis</tp:taxon-name-part></tp:taxon-name></italic>. In the present phylogenetic analyses, <italic><tp:taxon-name><tp:taxon-name-part taxon-name-part-type="genus" reg="Trechispora">T.</tp:taxon-name-part><tp:taxon-name-part taxon-name-part-type="species" reg="tongdaoensis">tongdaoensis</tp:taxon-name-part></tp:taxon-name></italic> clustered with pigmented species.</p></tp:treatment-sec><ref-list><ref id="B25"><mixed-citation xmlns:xlink="http://www.w3.org/1999/xlink" xlink:type="simple"><person-group><name name-style="western"><surname>Petersen</surname><given-names>RH</given-names></name></person-group> (<year>1984</year>) <article-title>Type studies in the clavarioid fungi. VIII.</article-title><source>Persoonia</source><volume>12</volume>(<issue>3</issue>): <fpage>225</fpage>–<lpage>237</lpage>.</mixed-citation></ref><ref id="B26"><mixed-citation xmlns:xlink="http://www.w3.org/1999/xlink" xlink:type="simple"><person-group><name name-style="western"><surname>Petersen</surname><given-names>RH</given-names></name></person-group> (<year>1988</year>) <article-title>Notes on clavarioid fungi. XXII. Three interesting South American collections.</article-title><source>Mycologia</source><volume>80</volume>(<issue>4</issue>): <fpage>571</fpage>–<lpage>576</lpage>. <ext-link xlink:href="10.1080/00275514.1988.12025581" ext-link-type="doi" xlink:type="simple">https://doi.org/10.1080/00275514.1988.12025581</ext-link></mixed-citation></ref></ref-list></tp:taxon-treatment>
